# Supplementary material for: Phytochemical Study and Antiglioblastoma Activity Assessment of Plectranthus hadiensis (Forssk.) Schweinf. ex Sprenger var. hadiensis Stems
Source: Molecules. 2022 Jun 14;27(12):3813. doi: 10.3390/molecules27123813 (PMC9230782; doi:10.3390/molecules27123813)
Supplement: Supplementary file 1 [file molecules-27-03813-s001.zip]

Archive with 1 entries (1 files):
- molecules-1763470-supplementary.pdf
